# Supplementary material for: Detection of genomic regions underlying resistance to gastrointestinal parasites in Australian sheep
Source: Genet Sel Evol. 2019 Jul 3;51:37. doi: 10.1186/s12711-019-0479-1 (PMC6609385; doi:10.1186/s12711-019-0479-1)
Supplement: Supplementary file 1 — Additional file 1: Table S1. List of candidate genes and the biological pathways they belong to. [file 12711_2019_479_MOESM1_ESM.xlsx]

## Sheet: Sheet1
Genes	Pathway Name	Pathway Source
INPP1, NUDT1, OCA2, ABCG2, HIBCH, CYP2W1, CHST12, MED28, CBR4, PPM1K	Metabolism	REACTOME
ISG20, HERC3, CYFIP1, HERC5, HERC6, DET1, HERC2, SH3RF1	Immune System	REACTOME
LFNG, SPP1, TRRAP, MAD1L1, FAM13A, CYFIP1, IQCE, PTPN18	Signal Transduction	REACTOME
HERC3, HERC5, HERC6, DET1, HERC2, SH3RF1	Antigen processing: Ubiquitination & Proteasome degradation	REACTOME
HERC3, HERC5, HERC6, DET1, HERC2, SH3RF1	Class I MHC mediated antigen processing & presentation	REACTOME
HERC3, HERC5, HERC6, DET1, HERC2, SH3RF1	Adaptive Immune System	REACTOME
CLCN3, ABCG2, TTYH3, NIPA2, NIPA1	Transmembrane transport of small molecules	REACTOME
ERCC3, EIF3B, INTS1, MRM2, IMP4	Gene Expression	REACTOME
MAD1L1, SUN1, NCAPG, TUBGCP5	Cell Cycle	REACTOME
TRRAP, EIF3B, COX19, GALNTL6	Metabolism of proteins	REACTOME
NTRK3, SPP1, MAP3K2, CYFIP1	Brain-Derived Neurotrophic Factor (BDNF) signaling pathway	WikiPathways
INPP1, HIBCH, LAP3, GALNTL6	Metabolic pathways	KEGG
OCA2, HIBCH, PPM1K	Metabolism of amino acids and derivatives	REACTOME
MAD1L1, NCAPG, TUBGCP5	Cell Cycle, Mitotic	REACTOME
MAD1L1, FAM13A, CYFIP1	Signaling by Rho GTPases	REACTOME
ISG20, HERC5, KPNA7	Interferon Signaling	REACTOME
ISG20, HERC5, KPNA7	Cytokine Signaling in Immune system	REACTOME
CYFIP1, BRI3, HERC5	Innate Immune System	REACTOME
PKD2, MRPL46, MRPS11	Organelle biogenesis and maintenance	REACTOME
CYP2W1, CHST12, CYP27C1	Metapathway biotransformation	WikiPathways
HERC3, DET1	Ubiquitin mediated proteolysis	KEGG
SPP1, FAM13A	Lung fibrosis	WikiPathways
CYFIP1, BRI3	Neutrophil degranulation	REACTOME
MRM2, IMP4	rRNA processing	REACTOME
IBSP, SPP1	Integrin cell surface interactions	REACTOME
IBSP, SPP1	Extracellular matrix organization	REACTOME
HIBCH, PPM1K	Branched-chain amino acid catabolism	REACTOME
MED28, CBR4	Fatty acid, triacylglycerol, and ketone body metabolism	REACTOME
MED28, CBR4	Metabolism of lipids and lipoproteins	REACTOME
NIPA2, NIPA1	Miscellaneous transport and binding events	REACTOME
CLCN3, TTYH3	Stimuli-sensing channels	REACTOME
CLCN3, TTYH3	Ion channel transport	REACTOME
BIN1, CCZ1	Membrane Trafficking	REACTOME
BIN1, CCZ1	Vesicle-mediated transport	REACTOME
MAD1L1, NCAPG	Mitotic Prometaphase	REACTOME
MAD1L1, NCAPG	M Phase	REACTOME
MAD1L1, CYFIP1	RHO GTPase Effectors	REACTOME
HERC5, KPNA7	ISG15 antiviral mechanism	REACTOME
HERC5, KPNA7	Antiviral mechanism by IFN-stimulated genes	REACTOME
ERCC3, KPNA7	Infectious disease	REACTOME
ERCC3, KPNA7	Disease	REACTOME
MRPL46, MRPS11	Mitochondrial translation termination	REACTOME
MRPL46, MRPS11	Mitochondrial translation elongation	REACTOME
MRPL46, MRPS11	Mitochondrial translation initiation	REACTOME
MRPL46, MRPS11	Mitochondrial translation	REACTOME
TRRAP, GALNTL6	Post-translational protein modification	REACTOME
IBSP, SPP1	PI3K-Akt signaling pathway	KEGG
CYFIP1, SH3RF1	G13 Signaling Pathway	WikiPathways
IBSP, SPP1	Focal Adhesion	WikiPathways
CYP2W1, CYP27C1	Oxidation by Cytochrome P450	WikiPathways
EIF3B, CYFIP1	RNA transport	KEGG
SPP1, TRRAP	Direct p53 effectors	Pathway Interaction Database
BIN1	Endocytosis	KEGG
IBSP, SPP1	ECM-receptor interaction	KEGG
SPP1	Apelin signaling pathway	KEGG
HIBCH	Amino Acid metabolism	WikiPathways
MAP3K2	Angiopoietin Like Protein 8 Regulatory Pathway	WikiPathways
IQCE	Hedgehog 'on' state	REACTOME
IQCE	Signaling by Hedgehog	REACTOME
TRRAP	Signaling by Wnt	REACTOME
ABCG2	Photodynamic therapy-induced NFE2L2 (NRF2) survival signaling	WikiPathways
LFNG	Gene regulatory network modelling somitogenesis	WikiPathways
NTRK3	Circadian rythm related genes	WikiPathways
CCZ1	RAB GEFs exchange GTP for GDP on RABs	REACTOME
PTPN18	Downregulation of ERBB2 signaling	REACTOME
ABCG2	Antifolate resistance	KEGG
TRRAP	Ub-specific processing proteases	REACTOME
TRRAP	Deubiquitination	REACTOME
BIN1	Clathrin-mediated endocytosis	REACTOME
NTRK3	rRNA modification in the mitochondrion	REACTOME
MRM2	rRNA processing in the mitochondrion	REACTOME
IMP4	rRNA processing in the nucleus and cytosol	REACTOME
INTS1	RNA polymerase II transcribes snRNA genes	REACTOME
IMP4	rRNA modification in the nucleus and cytosol	REACTOME
IMP4	Major pathway of rRNA processing in the nucleolus and cytosol	REACTOME
ERCC3	TP53 Regulates Transcription of DNA Repair Genes	REACTOME
ERCC3	Gap-filling DNA repair synthesis and ligation in TC-NER	REACTOME
ERCC3	Dual incision in TC-NER	REACTOME
ERCC3	Formation of TC-NER Pre-Incision Complex	REACTOME
ERCC3	Transcription-Coupled Nucleotide Excision Repair (TC-NER)	REACTOME
ERCC3	Dual Incision in GG-NER	REACTOME
ERCC3	Formation of Incision Complex in GG-NER	REACTOME
ERCC3	Global Genome Nucleotide Excision Repair (GG-NER)	REACTOME
ERCC3	Nucleotide Excision Repair	REACTOME
NTRK3	HATs acetylate histones	REACTOME
TRRAP	Chromatin modifying enzymes	REACTOME
TRRAP	Chromatin organization	REACTOME
ERCC3	DNA Repair	REACTOME
MED28	Transcriptional regulation of white adipocyte differentiation	REACTOME
MED28	Developmental Biology	REACTOME
SPP1	Degradation of the extracellular matrix	REACTOME
IBSP	ECM proteoglycans	REACTOME
ABCG2	Abacavir transmembrane transport	REACTOME
ABCG2	Abacavir transport and metabolism	REACTOME
CYP2W1	Miscellaneous substrates	REACTOME
CYP2W1	Xenobiotics	REACTOME
CYP2W1	Cytochrome P450 - arranged by substrate type	REACTOME
CYP2W1	Phase 1 - Functionalization of compounds	REACTOME
CYP2W1	Biological oxidations	REACTOME
NTRK3	Melanin biosynthesis	REACTOME
NUDT1	Phosphate bond hydrolysis by NUDT proteins	REACTOME
NUDT1	Metabolism of nucleotides	REACTOME
MED28	PPARA activates gene expression	REACTOME
MED28	Regulation of lipid metabolism by Peroxisome proliferator-activated receptor alpha (PPARalpha)	REACTOME
INPP1	Synthesis of IP2, IP, and Ins in the cytosol	REACTOME
INPP1	Inositol phosphate metabolism	REACTOME
CHST12	Chondroitin sulfate biosynthesis	REACTOME
CHST12	Chondroitin sulfate/dermatan sulfate metabolism	REACTOME
CHST12	Glycosaminoglycan metabolism	REACTOME
CHST12	Metabolism of carbohydrates	REACTOME
NTRK3	Iron uptake and transport	REACTOME
SUN1	Meiotic synapsis	REACTOME
SUN1	Meiosis	REACTOME
MAD1L1	Separation of Sister Chromatids	REACTOME
MAD1L1	Mitotic Anaphase	REACTOME
MAD1L1	Mitotic Metaphase and Anaphase	REACTOME
NCAPG	Condensation of Prometaphase Chromosomes	REACTOME
MAD1L1	Resolution of Sister Chromatid Cohesion	REACTOME
TUBGCP5	Recruitment of NuMA to mitotic centrosomes	REACTOME
TUBGCP5	Recruitment of mitotic centrosome proteins and complexes	REACTOME
TUBGCP5	Centrosome maturation	REACTOME
TUBGCP5	G2/M Transition	REACTOME
TUBGCP5	Mitotic G2-G2/M phases	REACTOME
MAD1L1	Amplification of signal from unattached kinetochores via a MAD2 inhibitory signal	REACTOME
MAD1L1	Amplification of signal from the kinetochores	REACTOME
MAD1L1	Mitotic Spindle Checkpoint	REACTOME
NTRK3	Cell Cycle Checkpoints	REACTOME
ERCC3	NoRC negatively regulates rRNA expression	REACTOME
ERCC3	Negative epigenetic regulation of rRNA expression	REACTOME
ERCC3	Epigenetic regulation of gene expression	REACTOME
ERCC3	mRNA Capping	REACTOME
ERCC3	Formation of RNA Pol II elongation complex	REACTOME
ERCC3	Formation of the Early Elongation Complex	REACTOME
ERCC3	RNA Polymerase II Transcription Elongation	REACTOME
ERCC3	RNA Pol II CTD phosphorylation and interaction with CE	REACTOME
ERCC3	RNA Polymerase II Promoter Escape	REACTOME
ERCC3	RNA Polymerase II Transcription Initiation	REACTOME
ERCC3	RNA Polymerase II Transcription Initiation And Promoter Clearance	REACTOME
ERCC3	RNA Polymerase II Transcription Pre-Initiation And Promoter Opening	REACTOME
ERCC3	RNA Polymerase II Pre-transcription Events	REACTOME
ERCC3	RNA Polymerase II Transcription	REACTOME
ERCC3	RNA Polymerase I Transcription Termination	REACTOME
ERCC3	RNA Polymerase I Chain Elongation	REACTOME
ERCC3	RNA Polymerase I Promoter Escape	REACTOME
ERCC3	RNA Polymerase I Transcription Initiation	REACTOME
ERCC3	RNA Polymerase I Promoter Clearance	REACTOME
ERCC3	RNA Polymerase I Transcription	REACTOME
ERCC3	RNA Polymerase I, RNA Polymerase III, and Mitochondrial Transcription	REACTOME
ERCC3	Transcriptional Regulation by TP53	REACTOME
ERCC3	Generic Transcription Pathway	REACTOME
NTRK3	Activation of SMO	REACTOME
TRRAP	Formation of the beta-catenin:TCF transactivating complex	REACTOME
TRRAP	TCF dependent signaling in response to WNT	REACTOME
NTRK3	Pre-NOTCH Processing in Golgi	REACTOME
NTRK3	Pre-NOTCH Expression and Processing	REACTOME
NTRK3	Signaling by NOTCH	REACTOME
MAD1L1	RHO GTPases Activate Formins	REACTOME
CYFIP1	RHO GTPases Activate WASPs and WAVEs	REACTOME
FAM13A	Rho GTPase cycle	REACTOME
PTPN18 1	Signaling by ERBB2	REACTOME
CYFIP1	VEGFA-VEGFR2 Pathway	REACTOME
CYFIP1	Signaling by VEGF	REACTOME
SPP1	Signaling by PDGF	REACTOME
MAFK	Factors involved in megakaryocyte development and platelet production	REACTOME
MAFK	Hemostasis	REACTOME
ISG20	Interferon alpha/beta signaling	REACTOME
CYFIP1	Regulation of actin dynamics for phagocytic cup formation	REACTOME
CYFIP1	Fcgamma receptor (FCGR) dependent phagocytosis	REACTOME
NTRK3	Negative regulators of RIG-I/MDA5 signaling	REACTOME
HERC5	RIG-I/MDA5 mediated induction of IFN-alpha/beta pathways	REACTOME
ERCC3	Formation of HIV elongation complex in the absence of HIV Tat	REACTOME
ERCC3	Formation of HIV-1 elongation complex containing HIV-1 Tat	REACTOME
ERCC3	Tat-mediated elongation of the HIV-1 transcript	REACTOME
ERCC3	Formation of the HIV-1 Early Elongation Complex	REACTOME
ERCC3	HIV Transcription Elongation	REACTOME
ERCC3	RNA Pol II CTD phosphorylation and interaction with CE during HIV infection	REACTOME
ERCC3	RNA Polymerase II HIV Promoter Escape	REACTOME
ERCC3	HIV Transcription Initiation	REACTOME
ERCC3	Transcription of the HIV genome	REACTOME
ERCC3	Late Phase of HIV Life Cycle	REACTOME
ERCC3	HIV Life Cycle	REACTOME
ERCC3	HIV Infection	REACTOME
PKD2	VxPx cargo-targeting to cilium	REACTOME
PKD2	Cargo trafficking to the periciliary membrane	REACTOME
PKD2	Cilium Assembly	REACTOME
NTRK3	Mitochondrial protein import	REACTOME
GALNTL6	O-linked glycosylation of mucins	REACTOME
GALNTL6	O-linked glycosylation	REACTOME
EIF3B	L13a-mediated translational silencing of Ceruloplasmin expression	REACTOME
EIF3B	GTP hydrolysis and joining of the 60S ribosomal subunit	REACTOME
EIF3B	Ribosomal scanning and start codon recognition	REACTOME
EIF3B	Translation initiation complex formation	REACTOME
EIF3B	Activation of the mRNA upon binding of the cap-binding complex and eIFs, and subsequent binding to 43S	REACTOME
EIF3B	Formation of the ternary complex, and subsequently, the 43S complex	REACTOME
EIF3B	Formation of a pool of free 40S subunits	REACTOME
EIF3B	Cap-dependent Translation Initiation	REACTOME
EIF3B	Eukaryotic Translation Initiation	REACTOME
EIF3B	Translation	REACTOME
NTRK3	mucin core 1 and core 2 O-glycosylation	BIOCYC
MAP3K2	MAPK (ERK5) signaling	KEGG
MAP3K2	MAPK (p38) signaling	KEGG
MAP3K2	MAPK (JNK) signaling	KEGG
NTRK3	Central carbon metabolism in cancer	KEGG
MAFK	Quercetin and Nf-kB/ AP-1 Induced Cell Apoptosis	WikiPathways
SPP1	Regulation of toll-like receptor signaling pathway	WikiPathways
ERCC3	Holo-TFIIH complex	KEGG
HIBCH	Carbon metabolism	KEGG
IBSP	Interleukin-11 Signaling Pathway	WikiPathways
MAD1L1	Viral carcinogenesis	KEGG
NUDT1	oxidized GTP and dGTP detoxification	BIOCYC
CHST12	chondroitin sulfate biosynthesis (late stages)	BIOCYC
INPP1	D-myo-inositol (1,4,5)-trisphosphate degradation	BIOCYC
INPP1	superpathway of D-myo-inositol (1,4,5)-trisphosphate metabolism	BIOCYC
INPP1	Inositol phosphate metabolism, Ins(1,3,4,5)P4 => Ins(1,3,4)P3 => myo-inositol	KEGG
GALNTL6	O-glycan biosynthesis, mucin type core	KEGG
HIBCH	Malonate semialdehyde pathway, propanoyl-CoA => acetyl-CoA	KEGG
TRRAP	HTLV-I infection	KEGG
NAB1	Integrated Breast Cancer Pathway	WikiPathways
IMP4	Ribosome biogenesis in eukaryotes	KEGG
ERCC3	Eukaryotic Transcription Initiation	WikiPathways
PTPN18	B Cell Receptor Signaling Pathway	WikiPathways
MAP3K2	IL-1 signaling pathway	WikiPathways
ABCG2	Irinotecan Pathway	WikiPathways
LFNG	Notch Signaling Pathway	WikiPathways
SPP1	Toll-like Receptor Signaling Pathway	WikiPathways
MAP3K2	Insulin Signaling	WikiPathways
NTRK3	Osteoblast Signaling	WikiPathways
MAP3K2	MAPK Cascade	WikiPathways
SPP1	Endochondral Ossification	WikiPathways
SPP1	TGF-beta Receptor Signaling	WikiPathways
EIF3B	Translation Factors	WikiPathways
MAP3K2	EGF/EGFR Signaling Pathway	WikiPathways
MAP3K2	MAPK Signaling Pathway	WikiPathways
ABCG2	Fluoropyrimidine Activity	WikiPathways
SPP1	Osteoclast Signaling	WikiPathways
SPP1	Osteopontin Signaling	WikiPathways
ABCG2	Bile secretion	KEGG
TRRAP	Regulation of Wnt-mediated beta catenin signaling and target gene transcription	Pathway Interaction Database
TRRAP	Validated targets of C-MYC transcriptional activation	Pathway Interaction Database
TRRAP	C-MYC pathway	Pathway Interaction Database
HIBCH	valine degradation	BIOCYC
NCAPG	Aurora B signaling	Pathway Interaction Database
MAD1L1	C-MYB transcription factor network	Pathway Interaction Database
MAP3K2	ErbB1 downstream signaling	Pathway Interaction Database
ABCG2	HIF-1-alpha transcription factor network	Pathway Interaction Database
MAP3K2	Trk receptor signaling mediated by the MAPK pathway	Pathway Interaction Database
SPP1	Integrins in angiogenesis	Pathway Interaction Database
SPP1	FGF signaling pathway	Pathway Interaction Database
NTRK3	Neurotrophic factor-mediated Trk receptor signaling	Pathway Interaction Database
SPP1	Osteopontin-mediated events	Pathway Interaction Database
ABCG2	HIF-2-alpha transcription factor network	Pathway Interaction Database
NTRK3	Arf6 trafficking events	Pathway Interaction Database
TRRAP	E2F transcription factor network	Pathway Interaction Database
MAD1L1	Progesterone-mediated oocyte maturation	KEGG
BIN1	Fc gamma R-mediated phagocytosis	KEGG
NTRK3	Neurotrophin signaling pathway	KEGG
MAP3K2	GnRH signaling pathway	KEGG
CYFIP1	Regulation of actin cytoskeleton	KEGG
MAP3K2	Gap junction	KEGG
INPP1	Phosphatidylinositol signaling system	KEGG
ERCC3	Basal transcription factors	KEGG
MRPS11	Ribosome	KEGG
ABCG2	ABC transporters	KEGG
HIBCH	Propanoate metabolism	KEGG
CHST12	Glycosaminoglycan biosynthesis - chondroitin sulfate / dermatan sulfate	KEGG
LFNG	Other types of O-glycan biosynthesis	KEGG
GALNTL6	Mucin type O-glycan biosynthesis	KEGG
LAP3	Glutathione metabolism	KEGG
HIBCH	beta-Alanine metabolism	KEGG
LAP3	Arginine and proline metabolism	KEGG
HIBCH	Valine, leucine and isoleucine degradation	KEGG
